# Supplementary material for: Dormancy-release, germination and seedling growth of Paeonia ostii ‘Fengdan’ seeds under measures of physical and chemical treatment and sowing
Source: PLoS One. 2022 Jul 5;17(7):e0270767. doi: 10.1371/journal.pone.0270767 (PMC9255771; doi:10.1371/journal.pone.0270767)
Supplement: S1 Data — (XLSX) [file pone.0270767.s001.xlsx]

## Sheet: Sheet1
Rooting percentage
Sand storage duration/d	Seed number	Take root number
0	200
	200
	200
15	200	172
	200	177
	200	173
30	200	185
	200	171
	200	179
45	200	182
	200	191
	200	184
60	200	195
	200	184
	200	196

## Sheet: Sheet2
Germination percentage of root length ≥50 mm
Sand storage duration/d	Seed number	50 mm
0	10	0
	10	0
	10	0
	10	0
	10	0
15	10	7
	10	8
	10	7
	10	8
	10	9
30	10	8
	10	8
	10	9
	10	8
	10	8
45	10	9
	10	8
	10	8
	10	8
	10	8
60	10	9
	10	9
	10	7
	10	8
	10	8

## Sheet: Sheet3
Effect of Soaking Duration on Germination and Seedling Growth
Sowing date	Soaking duration/d	Seed number	Leaf length/cm	Leaf width/cm	Seeding height/cm	Leaf number
2017-08-30	0d	200	6.9	3.3	5.6	1
			7.2	3.3	5.8	1
			6.8	3.3	5.7	1
			6.9	3.2	5.6	1
			7.2	3.1	5.5	1
			6.8	3.1	5.8	1
			6.8	3.4	5.6	1
			6.9	3.2	5.9	1
			7.2	3.2	5.8	1
			7.1	3.1	5.9	1
			7.2	3.2	5.9	1
			6.8	3.4	5.8	1
			6.9	3.3	5.6	1
			7.1	3.3	5.9	1
			7.1	3.3	5.8	1
	3d	200	7.2	3.3	6.1	1
			7.2	3.3	6.1	1
			7.1	3.3	6.2	1
			7.1	3.2	6.1	1
			7.2	3.1	6.2	1
			7.1	3.3	6.2	1
			7.4	3.4	5.6	1
			7.3	3.2	5.9	1
			7.2	3.5	6.3	1
			7.1	3.5	5.9	1
			7.2	3.2	6.1	1
			7.3	3.4	6.2	1
			7.4	3.3	6.1	1
			7.1	3.3	6	1
			7.1	3.3	6.1	1
	5d	200	7.2	3.3	6.1	1
			7.1	3.3	5.9	1
			7.1	3.3	6.2	1
			7.1	3.2	6.1	1
			7.2	3.1	6.2	1
			7.1	3.3	6.2	1
			7.4	3.3	5.6	1
			7.3	3.2	5.9	1
			7.2	3.4	6.3	1
			7.1	3.5	5.9	1
			7.2	3.2	6.1	1
			7.3	3.4	6.2	1
			7.4	3.3	6.1	1
			7.1	3.3	5.9	1
			7.1	3.3	6.1	1
	7d	200	6.9	3.3	5.6	1
			7.2	3.3	5.8	1
			6.8	3.3	5.7	1
			6.9	3.2	5.6	1
			7.2	3.1	5.5	1
			6.8	3.2	5.9	1
			6.8	3.4	5.6	1
			6.9	3.2	5.9	1
			7.2	3.2	5.8	1
			7.1	3.1	5.9	1
			7.2	3.2	5.9	1
			7.1	3.4	5.8	1
			6.9	3.3	5.6	1
			7.1	3.3	5.9	1
			7.1	3.3	5.8	1
2017-09-15	0d	200	7.2	4.3	6.1	1
			7.2	4.3	6.1	1
			7.3	4.3	6.2	1
			7.4	4.3	6.1	1
			7.2	4.5	6.2	1
			7.3	4.5	6.5	1
			7.3	4.6	6.2	1
			7.3	4.5	6.2	1
			7.2	4.5	6.3	1
			7.1	4.5	6.1	1
			7.2	4.2	6.2	1
			7.3	4.4	6.1	1
			7.4	4.3	6.2	1
			7.1	4.3	6.3	1
			7.1	4.3	6.1	1
	3d	200	7.5	4.7	6.3	1
			7.6	4.6	6.4	1
			7.5	4.5	6.5	2
			7.5	4.6	6.5	1
			7.2	4.5	6.2	2
			7.3	4.3	6.5	1
			7.4	4.6	6.2	2
			7.3	4.5	6.2	1
			7.5	4.5	6.3	1
			7.3	4.5	6.4	1
			7.5	4.5	6.6	1
			7.3	4.4	6.2	1
			7.4	4.3	6.4	1
			7.3	4.3	6.3	1
			7.5	4.3	6.4	1
	5d	200	7.3	4.3	6.1	1
			7.4	4.6	6.1	1
			7.3	4.3	6.2	2
			7.5	4.5	6.1	2
			7.3	4.6	6.2	1
			7.5	4.5	6.5	1
			7.4	4.3	6.5	1
			7.3	4.5	6.3	2
			7.3	4.5	6.4	1
			7.3	4.5	6.4	1
			7.2	4.2	6.5	2
			7.3	4.4	6.2	1
			7.4	4.3	6.5	2
			7.1	4.3	6.3	1
			7.1	4.3	6.5	1
	7d	200	7.2	4.3	6.1	1
			7.2	4.3	6.4	2
			7.3	4.3	6.2	1
			7.3	4.6	6.5	1
			7.2	4.5	6.2	1
			7.3	4.3	6.5	1
			7.4	4.6	6.2	1
			7.3	4.5	6.3	1
			7.2	4.5	6.3	1
			7.3	4.4	6.3	1
			7.3	4.5	6.2	1
			7.3	4.4	6.5	1
			7.4	4.3	6.4	1
			7.3	4.3	6.3	1
			7.5	4.3	6.1	2
2017-09-30	0d	200	7.2	4.3	6.3	1
			7.2	4.3	6.2	2
			7.3	4.3	6.2	1
			7.4	4.5	6.3	1
			7.2	4.5	6.2	1
			7.3	4.3	6.5	1
			7.3	4.6	6.2	1
			7.3	4.5	6.2	1
			7.2	4.5	6.3	1
			7.4	4.5	6.1	1
			7.2	4.5	6.2	2
			7.3	4.4	6.4	1
			7.4	4.3	6.2	1
			7.4	4.3	6.3	1
			7.5	4.3	6.1	1
	3d	200	7.5	4.7	6.4	1
			7.6	4.6	6.4	1
			7.5	4.5	6.5	2
			7.5	4.6	6.5	1
			7.7	4.5	6.6	1
			7.9	4.3	6.7	1
			7.4	4.6	6.8	2
			7.8	4.5	6.8	1
			7.5	4.5	6.3	1
			7.3	4.6	6.4	1
			7.5	4.5	6.6	2
			7.8	4.4	6.8	1
			7.4	4.5	6.4	1
			7.9	4.6	6.6	1
			7.5	4.4	6.4	1
	5d	200	7.3	4.5	6.5	1
			7.4	4.5	6.5	1
			7.7	4.7	6.2	1
			7.5	4.5	6.4	1
			7.5	4.5	6.3	1
			7.5	4.7	6.5	1
			7.4	4.6	6.5	1
			7.7	4.5	6.3	1
			7.7	4.5	6.4	1
			7.3	4.5	6.4	1
			7.8	4.2	6.5	1
			7.3	4.4	6.2	1
			7.4	4.6	6.5	2
			7.5	4.3	6.3	1
			7.6	4.6	6.5	2
	7d	200	7.2	4.3	6.4	2
			7.2	4.3	6.4	1
			7.3	4.3	6.2	1
			7.3	4.6	6.5	1
			7.2	4.5	6.2	2
			7.3	4.3	6.5	1
			7.4	4.6	6.2	1
			7.5	4.5	6.3	1
			7.4	4.5	6.3	1
			7.3	4.4	6.3	1
			7.3	4.5	6.2	1
			7.3	4.4	6.5	1
			7.4	4.6	6.4	1
			7.3	4.7	6.3	1
			7.5	4.3	6.5	1
2017-10-15	0d	200	7.5	4.3	6.3	1
			7.6	4.6	6.2	1
			7.3	4.5	6.5	1
			7.4	4.5	6.3	1
			7.2	4.5	6.5	1
			7.3	4.4	6.5	1
			7.3	4.4	6.2	1
			7.3	4.3	6.2	1
			7.3	4.5	6.3	1
			7.4	4.5	6.1	1
			7.2	4.5	6.2	1
			7.3	4.4	6.1	1
			7.4	4.3	6.2	1
			7.4	4.6	6.3	1
			7.5	4.3	6.1	1
	3d	200	7.5	4.6	6.4	2
			7.6	4.6	6.4	1
			7.5	4.5	6.3	1
			7.5	4.5	6.4	1
			7.7	4.4	6.3	1
			7.5	4.3	6.5	1
			7.4	4.6	6.2	1
			7.7	4.5	6.8	1
			7.5	4.5	6.3	1
			7.3	4.5	6.4	1
			7.5	4.5	6.6	1
			7.6	4.4	6.8	1
			7.4	4.5	6.4	1
			7.7	4.6	6.6	1
			7.5	4.4	6.4	2
	5d	200	7.5	4.5	6.5	1
			7.4	4.5	6.5	1
			7.7	4.7	6.2	1
			7.5	4.5	6.4	1
			7.4	4.5	6.3	1
			7.6	4.7	6.5	1
			7.4	4.7	6.5	1
			7.7	4.5	6.4	1
			7.3	4.3	6.4	1
			7.5	4.5	6.4	1
			7.8	4.2	6.1	1
			7.3	4.4	6.2	1
			7.4	4.6	6.2	1
			7.5	4.3	6.3	1
			7.6	4.6	6.1	1
	7d	200	7.2	4.3	6.2	1
			7.2	4.3	6.2	1
			7.3	4.3	6.2	1
			7.3	4.3	6.5	1
			7.2	4.5	6.2	1
			7.3	4.3	6.5	1
			7.4	4.3	6.2	1
			7.2	4.5	6.3	1
			7.4	4.5	6.3	1
			7.3	4.4	6.3	1
			7.3	4.5	6.2	1
			7.3	4.4	6.5	2
			7.4	4.6	6.4	1
			7.3	4.6	6.3	1
			7.2	4.3	6.5	1
2017-10-30	0d	200	6.9	3.3	5.8	1
			6.7	3.2	5.5	1
			6.6	3.2	5.9	1
			6.8	3.2	5.5	1
			6.6	3.3	5.1	1
			7.1	3.5	6.1	1
			6.9	3.1	5.5	1
			6.9	3.3	5.5	1
			7.1	3.3	5.8	1
			6.5	2.8	6	1
			6.8	3.2	6.1	1
			6.9	3.5	5.9	1
			6.8	3.2	5.6	1
			6.8	3.2	5.7	1
			6.8	3.2	5.9	1
	3d	200	7.2	4.3	6.1	1
			7.2	4.3	6.4	1
			7.3	4.3	6.2	1
			7.5	4.6	6.5	1
			7.2	4.5	6.2	1
			7.3	4.3	6.5	2
			7.4	4.6	6.2	2
			7.3	4.5	6.2	1
			7.2	4.5	6.3	1
			7.3	4.5	6.4	1
			7.2	4.2	6.1	1
			7.3	4.4	6.2	1
			7.4	4.3	6.4	1
			7.3	4.3	6.3	1
			7.5	4.3	6.1	1
	5d	200	7.2	4.3	6.1	1
			7.2	4.3	6.1	1
			7.3	4.3	6.2	1
			7.5	4.2	6.1	1
			7.2	4.5	6.2	1
			7.3	4.3	6.5	1
			7.4	4.6	6.2	1
			7.3	4.2	6.2	1
			7.2	4.5	6.3	1
			7.1	4.5	6.4	1
			7.2	4.2	6.1	1
			7.3	4.4	6.2	1
			7.4	4.3	6.1	1
			7.1	4.3	6.3	1
			7.1	4.3	6.1	1
	7d	200	7.2	4.3	6.1	1
			7.2	4.3	6.4	1
			7.3	4.3	6.2	2
			7.3	4.4	6.2	1
			7.2	4.5	6.2	1
			7.3	4.3	6.5	1
			7.2	4.5	6.2	1
			7.3	4.5	6.3	1
			7.2	4.2	6.3	1
			7.3	4.3	6.3	1
			7.2	4.2	6.1	1
			7.3	4.4	6.2	1
			7.1	4.3	6.4	1
			7.3	4.3	6.3	1
			7.1	4.3	6.1	1

## Sheet: Sheet4
Effect of Sowing Time and Sowing Depth on Rooting
Sowing depth/cm	Sowing date	Root length/cm	AvgDiam/mm	Root tips
2.5	2018-09-10	46.1711	19.5389	82
		75.8021	15.7839	126
		38.1445	18.3297	154
	2018-09-20	75.2423	20.1754	175
		39.2796	19.4753	185
		61.7741	19.2207	129
	2018-09-30	57.7332	19.7935	159
		73.9135	20.239	153
		84.1633	18.7752	148
	2018-10-10	53.4053	20.7482	131
		33.7927	20.6845	109
		81.6656	17.375	152
	2018-10-20	38.6545	15.5293	56
		49.4573	17.5023	48
		65.8801	19.9208	102
	2018-10-30	57.0207	17.9478	76
		46.8896	15.2111	22
		42.1056	14.6383	83
5	2018-09-10	102.873	22.0211	172
		87.3979	20.239	152
		68.7442	17.6932	176
	2018-09-20	136.612	21.1301	203
		137.227	22.6575	187
		97.757	21.3846	235
	2018-09-30	126.458	21.9574	220
		86.9373	19.4117	214
		156.313	22.212	162
	2018-10-10	75.1058	19.8572	155
		104.715	21.1301	191
		105.716	20.239	196
	2018-10-20	97.1999	21.8938	123
		83.203	21.6392	163
		75.4022	13.8746	139
	2018-10-30	87.995	17.6287	103
		62.7528	16.8475	91
		92.1054	20.9391	151
7.5	2018-09-10	91.472	21.1937	180
		65.0734	21.5756	155
		94.9954	16.8022	162
	2018-09-20	99.4613	21.5119	196
		106.185	20.1754	194
		147.108	20.5573	176
	2018-09-30	101.831	22.0847	161
		84.9372	21.7665	195
		105.821	18.1388	177
	2018-10-10	94.405	20.4936	146
		95.2325	20.43	180
		70.7035	20.1754	195
	2018-10-20	73.3735	16.2931	121
		99.2786	18.0115	159
		72.0726	20.6209	100
	2018-10-30	84.3893	17.0568	97
		72.2347	19.4117	88
		61.0325	18.2024	118
10	2018-09-10	56.6229	11.5197	52
		46.0551	15.2111	83
		41.8234	12.4107	32
	2018-09-20	68.9037	12.538	103
		77.9001	14.0655	81
		48.8426	19.6662	86
	2018-09-30	86.3659	10.8833	89
		45.0556	14.0655	68
		35.9278	17.9478	98
	2018-10-10	66.9255	12.9835	68
		68.8464	15.2111	106
		20.6701	13.5563	63
	2018-10-20	24.1369	14.0655	45
		55.4804	11.1378	50
		60.484	11.4561	64
	2018-10-30	21.0281	12.2834	29
		56.8504	11.0742	63
		47.6629	10.0559	62

## Sheet: Sheet5
Effect of Sowing Time and Sowing Depth on Germination and Seedling growth
2.5cm																								5 cm																								7.5cm
2018-09-10				2018-09-20				2018-09-30				2018-10-10				2018-10-20				2018-10-30				2018-09-10				2018-09-20				2018-09-30				2018-10-10				2018-10-20				2018-10-30				2018-09-10
Leaf length/cm	Leaf width/cm	Seeding height/cm	Leaf number	Leaf length/cm	Leaf width/cm	Seeding height/cm	Leaf number	Leaf length/cm	Leaf width/cm	Seeding height/cm	Leaf number	Leaf length/cm	Leaf width/cm	Seeding height/cm	Leaf number	Leaf length/cm	Leaf width/cm	Seeding height/cm	Leaf number	Leaf length/cm	Leaf width/cm	Seeding height/cm	Leaf number	Leaf length/cm	Leaf width/cm	Seeding height/cm	Leaf number	Leaf length/cm	Leaf width/cm	Seeding height/cm	Leaf number	Leaf length/cm	Leaf width/cm	Seeding height/cm	Leaf number	Leaf length/cm	Leaf width/cm	Seeding height/cm	Leaf number	Leaf length/cm	Leaf width/cm	Seeding height/cm	Leaf number	Leaf length/cm	Leaf width/cm	Seeding height/cm	Leaf number	Leaf length/cm	Leaf width/cm
14.8	9.4	12.8	1	15.3	9.8	13.1	1	15.2	9.6	13	1	15	9.5	12.8	1	14.8	9.3	12.8	1	14.5	9.2	12.4	1	15	9.6	12.8	1	15.3	9.8	13.2	1	15.2	9.8	13.2	1	15	9.7	13.2	1	15	9.6	13	1	14.7	9.4	12.5	1	14.9	9.4
14.8	9.4	12.8	1	15.3	9.8	13.1	1	15.2	9.6	13	1	15	9.5	12.8	1	14.9	9.3	12.8	1	14.5	9.2	12.2	1	15.2	9.6	12.8	1	15.3	9.8	13.2	1	15.3	9.9	13.2	1	15	9.7	13.2	1	15	9.6	13	1	14.7	9.4	12.5	1	14.9	9.4
14.8	9.4	12.9	1	15.5	9.8	13.2	1	15.3	9.8	13	1	15	9.5	12.8	1	14.9	9.3	12.8	1	14.5	9.2	12.3	1	15.2	9.6	12.9	1	15.3	9.9	13.4	1	15.3	9.9	13.2	1	15	9.7	13.2	1	15	9.7	13.1	1	14.7	9.4	12.7	1	14.9	9.4
15	9.4	12.9	1	15.5	9.9	13.2	1	15.3	9.8	13	1	15.2	9.6	12.9	1	14.9	9.4	12.8	1	14.8	9.2	12.5	1	15.5	9.6	13	1	15.3	9.9	13.4	1	15.3	9.9	13.3	1	15.1	9.8	13.2	1	15	9.7	13.1	1	14.9	9.6	12.8	1	14.9	9.5
15	9.5	12.9	1	15	9.9	13.2	1	15.3	9.9	13.2	1	15.2	9.6	12.9	1	14.9	9.5	13	1	14.9	9.3	12.7	1	15.5	9.6	13	1	15.4	9.9	13.4	1	15.3	9.9	13.4	1	15.1	9.8	13.3	1	15	9.9	13.1	1	15	9.8	12.9	1	15	9.5
15	9.5	12.9	1	15.6	9.9	13.3	1	15.5	9.9	13.2	1	15.2	9.8	12.9	1	14.9	9.5	13	1	15	9.4	12.7	1	15.5	9.8	13.2	1	15.4	9.9	13.4	1	15.5	9.9	13.4	1	15.1	9.9	13.3	1	15	9.9	13.1	1	15	9.8	13	1	15.2	9.5
15	9.5	12.9	1	15.6	10	13.4	1	15.5	9.9	13.2	1	15.2	9.9	13	1	15	9.5	13	1	15	9.5	12.8	1	15.5	9.8	13.2	1	15.8	10	13.7	1	15.5	9.9	13.7	1	15.1	9.9	13.3	1	15.1	9.9	13.2	1	15	9.8	13	1	15.4	9.8
15.1	9.9	13	1	15.6	10	13.5	1	15.5	9.9	13.2	1	15.3	9.9	13	1	15	9.7	13.1	1	15	9.5	12.9	1	15.5	10	13.2	1	15.8	10.3	13.7	2	15.7	10.2	13.9	1	15.5	10	13.5	1	15.1	9.9	13.5	1	15.1	9.8	13	1	15.4	9.8
15.1	9.9	13	1	15.6	10	13.5	1	15.6	10	13.2	1	15.2	9.9	13.3	1	15	9.7	13.1	1	15	9.5	12.9	1	15.9	10	13.2	2	15.9	10.3	14.1	1	15.8	10.3	13.9	2	15.7	10.1	13.5	1	15.1	9.9	13.5	1	15.1	9.9	13.1	1	15.7	9.8
15.2	9.9	13	1	15.8	10.1	13.8	1	15.8	10	13.5	1	15.2	9.9	13.3	1	15.1	9.7	13.3	1	15.2	9.6	13.1	1	15.9	10.2	13.5	1	15.9	10.3	14.1	2	15.8	10.3	13.9	1	15.7	10.1	13.7	1	15.1	9.9	13.5	1	15.1	9.9	13.1	1	15.7	9.9
15.5	9.9	13	1	15.9	10.1	13.9	1	15.8	10.2	13.7	1	15.5	10	13.3	1	15.3	9.9	13.3	1	15.2	9.6	13.1	1	15.9	10.2	13.5	2	15.9	10.5	14.1	1	16	10.3	14.1	1	15.7	10.1	13.7	2	15.3	10.1	13.5	1	15.1	10	13.1	1	16.1	10.1
15.5	10.2	13	1	15.9	10.1	13.9	1	15.8	10.2	13.8	1	15.5	10.1	13.5	1	15.5	9.9	13.3	1	15.2	9.8	13.1	1	15.9	10.2	13.5	1	16.5	10.5	14.2	2	16	10.5	14.2	2	15.7	10.3	13.8	1	15.5	10.1	13.5	1	15.1	10	13.1	1	16.3	10.1
15.8	10.3	13.2	1	15.9	10.2	14	1	15.8	10.2	13.9	1	15.8	10.2	13.5	1	15.5	9.9	13.3	1	15.2	9.8	13.1	1	16.3	10.2	13.5	1	16.5	10.5	14.2	1	16.2	10.5	14.2	1	15.7	10.3	13.9	1	15.5	10.3	13.8	1	15.5	10	13.3	1	16.3	10.3
15.8	10.3	13.2	1	16	10.3	14	1	16	10.3	14.1	1	15.9	10.2	13.6	1	15.5	9.9	13.3	1	15.2	9.8	13.2	1	16.5	10.5	13.7	1	16.5	10.5	14.3	3	16.2	10.5	14.2	1	15.9	10.3	14.3	1	15.9	10.3	13.8	1	15.5	10.3	13.3	1	16.4	10.3
16	10.3	13.5	1	16	10.5	14.1	1	16	10.3	14.1	1	16	10.3	13.7	1	15.5	10	13.3	1	15.3	9.9	13.2	1	16.5	10.5	13.7	1	16.8	10.7	14.5	1	16.3	10.5	14.3	1	15.9	10.7	14.3	1	15.9	10.3	13.8	1	15.7	10.3	13.3	1	16.4	10.5
16.2	10.5	13.5	1	15.9	10.5	14.1	1	15.7	10.3	14.1	1	16	10.3	13.7	1	15	10	13.3	1	15.3	9.9	13.3	1	16.5	10.5	13.8	1	16.8	10.7	14.5	1	16.3	10.7	14.3	1	15.9	10.7	14.3	1	15.9	10.3	13.9	1	15.7	10.3	13.3	1	16.6	10.5
16.2	10.5	13.5	1	16	10.5	14.3	2	15.7	10.3	14.1	1	16.2	10.3	13.7	1	15	10	13.6	1	15.5	9.9	13.3	1	16.5	10.5	14	1	16.8	10.7	14.5	2	16.3	10.7	14.3	1	15.9	10.7	14.3	1	16	10.5	14	1	15.7	10.4	13.5	1	16.8	10.5
16.3	10.5	13.5	1	16	10.5	14.6	1	15.7	10.4	14.1	1	16.2	10.5	13.9	1	15	10.1	13.6	1	15.5	9.9	13.5	1	16.5	10.5	14	1	16.9	10.9	14.5	1	16.4	10.7	14.5	1	15.9	10.9	14.5	1	16	10.5	14	1	15.9	10.5	13.5	1	16.8	10.7
16.3	10.8	13.8	1	16	10.5	14.6	1	15.7	10.4	14.2	1	16.3	10.5	13.9	1	15	10.1	13.6	1	15.5	10	13.5	1	16.5	10.5	14	1	16.9	11	14.5	1	16.5	10.9	14.5	1	16	10.9	14.5	1	16	10.5	14.2	1	15.9	10.5	13.5	1	16.8	10.7
16.5	10.8	13.8	1	16.1	10.5	14.6	1	15.7	10.5	14.3	1	16.3	10.5	14	1	15	10.2	13.6	1	15.8	10	13.9	1	16.6	10.5	14.1	1	16.9	11	14.5	1	16.5	11	14.5	1	16	11	14.5	1	16	10.7	14.2	1	15.9	10.5	13.9	1	16.8	10.7
[truncated: 46 more columns]

## Sheet: Sheet6
Effect of Different Concentrations of ALA on Germination and Seedling growth
CK												A50												A-100												A-200												A-400
24h				48h				72h				24h				48h				72h				24h				48h				72h				24h				48h				72h				24h
Leaf length/cm	Leaf width/cm	Seeding height/cm	Leaf number	Leaf length/cm	Leaf width/cm	Seeding height/cm	Leaf number	Leaf length/cm	Leaf width/cm	Seeding height/cm	Leaf number	Leaf length/cm	Leaf width/cm	Seeding height/cm	Leaf number	Leaf length/cm	Leaf width/cm	Seeding height/cm	Leaf number	Leaf length/cm	Leaf width/cm	Seeding height/cm	Leaf number	Leaf length/cm	Leaf width/cm	Seeding height/cm	Leaf number	Leaf length/cm	Leaf width/cm	Seeding height/cm	Leaf number	Leaf length/cm	Leaf width/cm	Seeding height/cm	Leaf number	Leaf length/cm	Leaf width/cm	Seeding height/cm	Leaf number	Leaf length/cm	Leaf width/cm	Seeding height/cm	Leaf number	Leaf length/cm	Leaf width/cm	Seeding height/cm	Leaf number	Leaf length/cm	Leaf width/cm
13	7.7	9.4	1	13	7.5	9.4	1	13.3	7.8	9.5	1	14	8.2	9.5	1	14	8.7	9.5	1	14.5	8.2	9.5	1	14.5	9.1	10.3	1	14.9	9.2	11	2	13.5	8.4	9.2	1	14.1	8.8	9.7	1	14.2	8.4	9.9	1	14	8.1	9.9	1	13.5	8.6
13	7.8	9.5	1	13.1	7.7	9.5	1	13.6	7.8	9.5	1	14	8.3	9.5	1	14.1	8.7	9.9	1	14.5	8.4	9.7	1	14.5	9.1	10.5	1	15	9.2	11	1	13.6	8.5	9.4	2	14.2	9	9.7	1	14.3	8.4	10	1	14.1	8.2	10	1	13.9	8.7
13	7.8	9.6	1	13.3	7.7	9.7	1	13.6	8	9.8	1	14.1	8.4	9.6	1	14.2	8.9	10	1	14.5	8.4	9.7	1	14.5	9.2	10.6	2	15.2	9.3	11	2	14	8.8	10.2	1	14.4	9	10.1	1	14.4	8.7	10.1	1	14.3	8.5	10.2	1	14	8.7
13	7.8	9.7	1	13.3	7.9	9.7	1	13.8	8.1	9.9	1	14.1	8.5	9.8	1	14.4	9	10	1	14.7	8.4	10	1	14.8	9.2	10.9	1	15.2	9.3	11	1	14.5	8.8	10.2	1	14.6	9	10.4	1	14.5	8.9	10.5	1	14.3	8.5	10.2	1	14.5	8.8
13.3	7.9	9.7	1	13.5	7.9	9.8	1	14	8.1	9.9	1	14.2	8.5	9.8	1	14.5	9	10.1	1	14.7	8.7	10.3	1	14.8	9.3	11	2	15.5	9.4	11.1	2	14.5	9	10.4	1	14.8	9.1	10.5	1	14.9	8.9	10.5	1	14.5	8.9	10.3	1	14.8	9
13.3	8	9.9	1	13.5	8.2	9.9	1	14	8.3	10	1	14.2	8.9	9.9	1	14.5	9	10.1	1	14.8	9	10.6	1	15	9.3	11	1	15.7	9.6	11.3	1	14.8	9	10.5	2	15	9.1	10.8	1	14.9	9	10.7	1	14.5	9	10.5	1	14.8	9
13.5	8.3	10	1	13.7	8.2	9.9	1	14	8.5	10	1	14.5	8.9	10	1	14.5	9.2	10.1	1	14.9	9.1	10.6	1	15.3	9.4	11	1	15.8	9.8	11.3	1	14.9	9.1	10.5	1	15.2	9.2	11.1	1	15.1	9.2	10.8	1	14.7	9.2	10.7	1	14.9	9
13.6	8.3	10	1	13.9	8.4	10.1	1	14	8.7	10.1	1	14.6	9	10	1	14.6	9.2	10.5	1	14.9	9.1	10.7	1	15.4	9.8	11.1	1	15.9	9.8	11.5	1	15	9.1	10.7	1	15.3	9.3	11.1	2	15.3	9.3	10.8	1	14.9	9.2	10.7	1	15	9
14	8.5	10.2	1	14.3	8.4	10.1	1	14.1	8.8	10.2	1	14.8	9	10	1	14.7	9.2	10.5	1	14.9	9.5	10.7	1	15.4	9.8	11.3	1	16	10.1	11.9	1	15.4	9.1	10.7	1	15.3	9.4	11.3	1	15.3	9.5	11	1	15	9.2	10.7	1	15	9.1
14.2	8.5	10.2	1	14.3	8.4	10.1	1	14.1	8.8	10.2	1	14.8	9.2	10.2	1	15	9.3	10.5	1	15	9.5	10.8	1	15.5	10.1	11.4	1	16	10.1	12	1	15.5	9.2	10.9	1	15.3	9.4	11.4	2	15.3	9.5	11.2	1	15.2	9.5	10.9	1	15.1	9.1
14.2	8.5	10.2	1	14.3	8.5	10.2	1	14.2	8.9	10.3	1	15	9.2	10.2	1	15.1	9.3	10.9	1	15.2	9.5	10.9	1	15.7	10.1	11.5	1	16.1	10.2	12	1	15.5	9.5	11.7	1	15.5	9.5	11.6	1	15.4	9.8	11.2	1	15.2	9.5	10.9	1	15.1	9.1
14.5	8.8	10.3	1	14.7	8.7	10.3	1	14.4	8.9	10.3	1	15	9.3	10.8	1	15.1	9.4	10.9	1	15.3	9.7	10.9	1	15.9	10.1	11.5	2	16.4	10.2	12	1	15.6	9.5	11.9	1	15.5	9.5	11.7	1	15.4	9.8	11.2	1	15.3	9.8	11	1	15.2	9.2
14.5	9	10.3	1	14.7	9	10.6	1	14.5	9	10.5	1	15.2	9.5	10.9	1	15.4	9.4	10.9	1	15.4	9.9	11	1	15.9	10.4	11.6	1	16.5	10.4	12	2	15.8	9.8	12	1	15.5	9.7	11.8	1	15.4	9.9	11.4	2	15.3	9.9	11	1	15.2	9.3
14.6	9	10.5	1	14.7	9.2	10.6	2	14.6	9	10.5	2	15.2	9.5	10.9	1	15.5	9.4	11	1	15.4	10	11	1	15.9	10.5	11.7	1	16.5	10.5	12.1	1	15.8	9.9	12	1	15.5	9.7	12	1	15.5	9.9	11.5	1	15.6	10	11.3	1	15.6	9.5
14.6	9	10.5	1	14.7	9.4	10.6	1	14.7	9.2	10.6	1	15.3	9.6	10.9	1	15.5	9.4	11	1	15.5	10	11	1	16	10.8	12	1	16.5	10.5	12.1	1	15.9	10	12	1	15.6	9.9	12	1	15.7	9.9	11.5	1	15.6	10	11.3	1	15.6	9.8
[truncated: 10 more columns]

## Sheet: Sheet7
Effect of Different Concentrations of SNP on Germination and Seedling growth
S-5												S-10												S-15												S-20
24h				48h				72h				24h				48h				72h				24h				48h				72h				24h				48h				72h
Leaf length/cm	Leaf width/cm	Seeding height/cm	Leaf number	Leaf length/cm	Leaf width/cm	Seeding height/cm	Leaf number	Leaf length/cm	Leaf width/cm	Seeding height/cm	Leaf number	Leaf length/cm	Leaf width/cm	Seeding height/cm	Leaf number	Leaf length/cm	Leaf width/cm	Seeding height/cm	Leaf number	Leaf length/cm	Leaf width/cm	Seeding height/cm	Leaf number	Leaf length/cm	Leaf width/cm	Seeding height/cm	Leaf number	Leaf length/cm	Leaf width/cm	Seeding height/cm	Leaf number	Leaf length/cm	Leaf width/cm	Seeding height/cm	Leaf number	Leaf length/cm	Leaf width/cm	Seeding height/cm	Leaf number	Leaf length/cm	Leaf width/cm	Seeding height/cm	Leaf number	Leaf length/cm	Leaf width/cm	Seeding height/cm	Leaf number	Leaf length/cm	Leaf width/cm
15	8.6	10.5	1	15	9	10.3	1	15.4	9	11.2	1	15.7	9.4	12	2	15.9	9.5	13	1	15.2	8.9	10.8	1	15.3	9	10.8	1	15.4	9.4	10.9	1	15.2	9.1	10.7	1	14.5	8.9	10	1	14.1	8.5	9.8	1	14.3	8.5	9.6	1
15.1	8.7	10.5	1	15.1	9	10.4	1	15.4	9.1	11.2	1	15.8	9.4	12.2	1	16	9.6	13	2	15.5	9	11.2	1	15.4	9.1	10.9	1	15.5	9.4	11.2	1	15.2	9.1	10.8	1	14.7	9.1	10.4	1	14.2	8.6	9.8	1	14.3	8.6	9.7	1
15.2	8.9	10.5	2	15.3	9	10.4	1	15.5	9.1	11.2	2	15.9	9.5	12.2	1	16.1	9.6	13	1	15.7	9.2	11.2	1	15.5	9.2	11	1	15.5	9.4	11.3	1	15.3	9.3	11	1	14.9	9.1	10.5	1	14.3	8.7	9.9	1	14.4	8.6	9.8	1
15.2	9	10.5	1	15.3	9.3	10.4	2	15.5	9.3	11.3	1	16.1	9.5	12.2	1	16.3	9.7	13	2	15.8	9.2	11.3	1	15.6	9.2	11	2	15.6	9.4	11.3	2	15.5	9.3	11.1	1	14.9	9.1	10.5	1	14.5	8.8	10	1	14.4	8.6	9.8	1
15.3	9.1	10.7	1	15.5	9.3	10.5	1	15.5	9.3	11.3	1	16.1	9.5	12.3	2	16.3	9.7	13	1	15.9	9.2	11.3	1	15.6	9.4	11.2	1	15.7	9.4	11.6	1	15.5	9.4	11.2	1	15	9.2	10.5	1	14.6	8.9	10.2	1	14.4	8.7	9.8	1
15.5	9.2	10.8	1	15.6	9.3	10.5	1	15.6	9.3	11.3	1	16.2	9.5	12.3	2	16.3	9.8	13.2	1	15.9	9.3	11.4	1	15.7	9.4	11.3	1	15.8	9.5	11.7	2	15.5	9.4	11.2	1	15.1	9.2	10.8	1	14.7	9.2	10.2	1	14.5	8.8	9.8	1
15.6	9.3	10.9	1	15.7	9.4	11.2	1	15.7	9.4	11.3	1	16.4	9.6	12.4	1	16.3	9.8	13.4	1	16	9.3	11.5	1	15.7	9.5	11.5	1	15.9	9.7	11.8	1	15.8	9.5	11.5	1	15.2	9.3	10.8	1	14.8	9.4	10.2	1	14.5	8.8	10.2	1
15.6	9.4	10.9	1	15.7	9.4	11.2	1	15.9	9.4	11.5	1	16.4	9.8	12.4	1	16.4	9.9	13.5	1	16.1	9.4	11.5	1	15.8	9.5	11.5	1	16	9.7	11.8	2	15.9	9.5	11.5	1	15.2	9.4	10.9	1	15	9.5	10.2	1	14.7	9	10.2	1
15.8	9.6	11	1	16	9.4	11.2	1	15.9	9.5	11.5	1	16.4	10	12.4	1	16.5	9.9	13.6	1	16.2	9.5	11.6	2	15.8	9.6	11.7	1	16.3	10	11.8	1	16	9.5	11.7	1	15.4	9.4	11	1	15.2	9.5	10.6	1	14.8	9	10.2	1
15.9	9.7	11	1	16.1	9.4	11.3	2	16	9.6	11.5	1	16.5	10	12.6	1	16.5	9.9	13.8	1	16.2	9.6	11.6	2	16.2	9.6	11.8	1	16.3	10	12	1	16.1	9.6	11.7	1	15.5	9.5	11.2	1	15.2	9.5	10.7	1	14.9	9	10.2	1
16	9.7	11	1	16.1	9.5	11.4	1	16.1	9.7	11.6	1	16.5	10	13	1	16.5	10.1	14	1	16.3	9.7	11.6	1	16.2	9.7	11.8	1	16.5	10.2	12	1	16.2	9.6	11.8	1	15.6	9.5	11.3	1	15.4	9.6	10.7	1	14.9	9	10.4	1
16.1	9.7	11.4	1	16.3	9.6	11.4	1	16.1	9.7	11.6	2	16.6	10.4	13	2	16.6	10.1	14	1	16.4	10	11.7	1	16.2	9.8	12	1	16.5	10.2	12	1	16.4	9.6	11.8	1	15.7	9.5	11.5	2	15.5	9.7	10.7	1	15.2	9.2	10.5	1
16.2	9.7	11.5	1	16.4	9.7	11.4	1	16.3	9.7	11.7	1	16.7	10.4	13	1	16.7	10.1	14	1	16.5	10.1	11.8	1	16.3	9.9	12	2	16.6	10.4	12.1	1	16.5	9.7	11.9	2	15.7	9.6	11.6	1	15.6	9.7	10.7	2	15.4	9.2	10.5	1
16.2	9.7	11.5	1	16.5	9.9	11.6	1	16.3	9.8	11.9	1	16.8	10.5	13.2	2	16.7	10.2	14	2	16.5	10.2	12	1	16.5	10.1	12	1	16.7	10.4	12.4	1	16.5	9.7	11.9	2	15.8	9.6	11.6	1	15.6	9.8	10.7	1	15.8	9.2	10.5	1
16.2	9.7	11.9	1	16.7	9.9	11.7	1	16.5	9.8	11.9	1	17	10.5	13.3	1	16.9	10.2	14	1	16.5	10.2	12.3	1	16.5	10.2	12.1	1	16.7	10.6	12.4	1	16.5	9.8	12	1	15.9	9.7	11.7	1	15.6	9.9	10.8	1	16	9.3	10.5	1
[truncated: 10 more columns]

## Sheet: Sheet8
Total soluble sugar content
		m（g）	A620	The standard equation obtained the sugar content	Total soluble sugar content（mg/g）
A	A-50-24-①	0.41	1.679	332.74	0.811561
	A-50-24-②	0.47	1.742	345.34	0.734766
	A-50-24-③	0.47	1.683	333.54	0.70966
	A-50-48-①	0.42	1.7	336.94	0.802238
	A-50-48-②	0.44	1.644	325.74	0.740318
	A-50-48-③	0.43	1.614	319.74	0.743581
	A-50-72-①	0.43	1.666	330.14	0.767767
	A-50-72-②	0.44	1.611	319.14	0.725318
	A-50-72-③	0.45	1.848	366.54	0.814533
	A-100-24-①	0.4	1.694	335.74	0.83935
	A-100-24-②	0.47	1.744	345.74	0.735617
	A-100-24-③	0.41	1.753	347.54	0.847659
	A-100-48-①	0.45	1.886	374.14	0.831422
	A-100-48-②	0.47	1.825	361.94	0.770085
	A-100-48-③	0.44	1.876	372.14	0.845773
	A-100-72-①	0.42	1.853	367.54	0.875095
	A-100-72-②	0.5	1.817	360.34	0.72068
	A-100-72-③	0.46	1.797	356.34	0.774652
	A-200-24-①	0.4	1.679	332.74	0.83185
	A-200-24-②	0.4	1.703	337.54	0.84385
	A-200-24-③	0.42	1.625	321.94	0.766524
	A-200-48-①	0.42	1.66	328.94	0.78319
	A-200-48-②	0.42	1.759	348.74	0.830333
	A-200-48-③	0.43	1.79	354.94	0.825442
	A-200-72-①	0.47	1.753	347.54	0.739447
	A-200-72-②	0.49	1.778	352.54	0.719469
	A-200-72-③	0.42	1.789	354.74	0.844619
	A-400-24-①	0.42	1.773	351.54	0.837
	A-400-24-②	0.46	1.618	320.54	0.696826
	A-400-24-③	0.44	1.697	336.34	0.764409
	A-400-48-①	0.45	1.663	329.54	0.732311
	A-400-48-②	0.4	1.648	326.54	0.81635
	A-400-48-③	0.48	1.71	338.94	0.706125
	A-400-72-①	0.42	1.681	333.14	0.79319
	A-400-72-②	0.48	1.724	341.74	0.711958
	A-400-72-③	0.45	1.696	336.14	0.746978
S	S-5-24-①	0.42	1.657	328.34	0.781762
	S-5-24-②	0.42	1.563	309.54	0.737
	S-5-24-③	0.42	1.577	312.34	0.743667
	S-5-48-①	0.41	1.696	336.14	0.819854
	S-5-48-②	0.47	1.723	341.54	0.726681
	S-5-48-③	0.47	1.704	337.74	0.718596
	S-5-72-①	0.44	1.634	323.74	0.735773
	S-5-72-②	0.48	1.881	373.14	0.777375
	S-5-72-③	0.43	1.634	323.74	0.752884
	S-10-24-①	0.43	1.762	349.34	0.812419
	S-10-24-②	0.47	1.804	357.74	0.761149
	S-10-24-③	0.43	1.754	347.74	0.808698
	S-10-48-①	0.49	1.821	361.14	0.73702
	S-10-48-②(①）	0.43	1.818	360.54	0.838465
	S-10-48-③	0.42	1.734	343.74	0.818429
	S-10-72-①	0.44	1.659	328.74	0.747136
	S-10-72-②	0.46	1.885	373.94	0.812913
	S-10-72-③	0.41	1.633	323.54	0.789122
	S-15-24-①	0.46	1.677	332.34	0.722478
	S-15-24-②	0.44	1.762	349.34	0.793955
	S-15-24-③	0.43	1.689	334.74	0.778465
	S-15-48-①	0.45	1.727	342.34	0.760756
	S-15-48-②（①）	0.44	1.762	349.34	0.793955
	S-15-48-③	0.45	1.728	342.54	0.7612
	S-15-72-①	0.42	1.609	318.74	0.758905
	S-15-72-②	0.43	1.62	320.94	0.746372
	S-15-72-③	0.42	1.667	330.34	0.786524
	S-20-24-①	0.43	1.615	319.94	0.744047
	S-20-24-②	0.4	1.632	323.34	0.80835
	S-20-24-③	0.42	1.604	317.74	0.756524
	S-20-48-①	0.42	1.592	315.34	0.75081
	S-20-48-②	0.46	1.687	334.34	0.726826
	S-20-48-③	0.42	1.648	326.54	0.777476
	S-20-72-①	0.41	1.602	317.34	0.774
	S-20-72-②	0.42	1.546	306.14	0.728905
	S-20-72-③	0.4	1.514	299.74	0.74935
CK	CK-24-①	0.41	1.571	311.14	0.758878
	CK-24-②	0.42	1.568	310.54	0.739381
	CK-24-③	0.42	1.576	312.14	0.74319
	CK-48-①	0.42	1.605	317.94	0.757
	CK-48-②	0.43	1.598	316.54	0.73614
	CK-48-③	0.42	1.597	316.34	0.75319
	CK-72-①	0.42	1.575	311.94	0.742714
	CK-72-②	0.44	1.699	336.74	0.765318
	CK-72-③	0.42	1.566	310.14	0.738429

## Sheet: Sheet9
proline content
	m（g）		A520	Proline concentration	proline content（μg/g）
S	0.25	S-5-24-①	0.298	2.95754	29.5754
	0.25	S-5-24-②	0.304	3.00953	30.0953
	0.25	S-5-24-③	0.303	3.00087	30.0087
	0.25	S-5-48-①	0.305	3.0182	30.182
	0.25	S-5-48-②	0.306	3.02686	30.2686
	0.25	S-5-48-③	0.308	3.04419	30.4419
	0.25	S-5-72-①	0.307	3.03553	30.3553
	0.25	S-5-72-②	0.311	3.07019	30.7019
	0.25	S-5-72-③	0.302	2.9922	29.922
	0.25	S-10-24-①	0.386	3.7201	37.201
	0.25	S-10-24-②	0.369	3.57279	35.7279
	0.25	S-10-24-③	0.245	2.49827	24.9827
	0.25	S-10-48-①	0.335	3.27816	32.7816
	0.25	S-10-48-③	0.371	3.59012	35.9012
	0.25	S-10-48-③	0.376	3.63345	36.3345
	0.25	S-10-72-①	0.298	2.95754	29.5754
	0.25	S-10-72-②	0.367	3.55546	35.5546
	0.25	S-10-72-③	0.327	3.20884	32.0884
	0.25	S-15-24-①	0.338	3.30416	33.0416
	0.25	S-15-24-②	0.317	3.12218	31.2218
	0.25	S-15-24-③	0.297	2.94887	29.4887
	0.25	S-15-48-①	0.328	3.2175	32.175
	0.25	S-15-48-②(①)	0.341	3.33016	33.3016
	0.25	S-15-48-③	0.29	2.88821	28.8821
	0.25	S-15-72-①	0.287	2.86222	28.6222
	0.25	S-15-72-②	0.306	3.02686	30.2686
	0.25	S-15-72-③	0.29	2.88821	28.8821
	0.25	S-20-24-①	0.303	3.00087	30.0087
	0.25	S-20-24-②	0.306	3.02686	30.2686
	0.25	S-20-24-③	0.299	2.9662	29.662
	0.25	S-20-48-①	0.305	3.0182	30.182
	0.25	S-20-48-②	0.299	2.9662	29.662
	0.25	S-20-48-③	0.318	3.13085	31.3085
	0.25	S-20-72-①	0.306	3.02686	30.2686
	0.25	S-20-72-②	0.328	3.2175	32.175
	0.25	S-20-72-③	0.309	3.05286	30.5286
A	0.25	A-50-24-①	0.472	4.46534	44.6534
	0.25	A-50-24-②	0.467	4.42201	44.2201
	0.25	A-50-24-③	0.487	4.59532	45.9532
	0.25	A-50-48-①	0.497	4.68198	46.8198
	0.25	A-50-48-②	0.499	4.69931	46.9931
	0.25	A-50-48-③	0.481	4.54333	45.4333
	0.25	A-50-72-①	0.492	4.63865	46.3865
	0.25	A-50-72-②	0.521	4.88995	48.8995
	0.25	A-50-72-③	0.554	5.17591	51.7591
	0.25	A-100-24-①	0.497	4.68198	46.8198
	0.25	A-100-24-②	0.543	5.08059	50.8059
	0.25	A-100-24-③	0.543	5.08059	50.8059
	0.25	A-100-48-①	0.604	5.60919	56.0919
	0.25	A-100-48-②	0.585	5.44454	54.4454
	0.25	A-100-48-③	0.529	4.95927	49.5927
	0.25	A-100-72-①	0.539	5.04593	50.4593
	0.25	A-100-72-②	0.519	4.87262	48.7262
	0.25	A-100-72-③	0.51	4.79463	47.9463
	0.25	A-200-24-①	0.531	4.9766	49.766
	0.25	A-200-24-②	0.553	5.16724	51.6724
	0.25	A-200-24-③	0.541	5.06326	50.6326
	0.25	A-200-48-①	0.638	5.90381	59.0381
	0.25	A-200-48-②	0.595	5.5312	55.312
	0.25	A-200-48-③	0.575	5.35789	53.5789
	0.25	A-200-72-①	0.544	5.08925	50.8925
	0.25	A-200-72-②	0.659	6.08579	60.8579
	0.25	A-200-72-③	0.572	5.33189	53.3189
	0.25	A-400-24-①	0.564	5.26256	52.6256
	0.25	A-400-24-②	0.57	5.31456	53.1456
	0.25	A-400-24-③	0.574	5.34922	53.4922
	0.25	A-400-48-①	0.578	5.38388	53.8388
	0.25	A-400-48-②	0.542	5.07192	50.7192
	0.25	A-400-48-③	0.538	5.03726	50.3726
	0.25	A-400-72-①	0.588	5.47054	54.7054
	0.25	A-400-72-②	0.476	4.5	45
	0.25	A-400-72-③	0.564	5.26256	52.6256
CK	0.25	CK-24-①	0.316	3.11352	31.1352
	0.25	CK-24-②	0.309	3.05286	30.5286
	0.25	CK-24-③	0.313	3.08752	30.8752
	0.25	CK-48-①	0.316	3.11352	31.1352
	0.25	CK-48-②	0.325	3.19151	31.9151
	0.25	CK-48-③	0.311	3.07019	30.7019
	0.25	CK-72-①	0.316	3.11352	31.1352
	0.25	CK-72-②	0.318	3.13085	31.3085
	0.25	CK-72-③	0.314	3.09619	30.9619

## Sheet: Sheet10
	m（g）		A450	A532	A600	MAD content（μmol/g）
A	0.25	A-50-24-①	0.352	0.123	0.025	8.6996
	0.25	A-50-24-②	0.31	0.105	0.023	7.106
	0.25	A-50-24-③	0.341	0.109	0.022	7.4038
	0.25	A-50-48-①	0.295	0.094	0.013	7.145
	0.25	A-50-48-②	0.22	0.095	0.012	8.243
	0.25	A-50-48-③	0.248	0.092	0.013	7.4134
	0.25	A-50-72-①	0.333	0.105	0.014	8.0094
	0.25	A-50-72-②	0.239	0.097	0.011	8.4172
	0.25	A-50-72-③	0.249	0.097	0.028	6.1122
	0.25	A-100-24-①	0.238	0.092	0.022	6.3644
	0.25	A-100-24-②	0.368	0.092	0.014	5.9404
	0.25	A-100-24-③	0.368	0.157	0.057	8.7784
	0.25	A-100-48-①	0.25	0.126	0.061	5.585
	0.25	A-100-48-②	0.269	0.148	0.066	7.5652
	0.25	A-100-48-③	0.274	0.139	0.058	7.3802
	0.25	A-100-72-①	0.473	0.256	0.128	11.2144
	0.25	A-100-72-②	0.46	0.241	0.118	10.715
	0.25	A-100-72-③	0.493	0.237	0.111	10.7324
	0.25	A-200-24-①	0.448	0.224	0.101	10.8494
	0.25	A-200-24-②	0.467	0.21	0.083	11.1526
	0.25	A-200-24-③	0.446	0.211	0.1	9.3238
	0.25	A-200-48-①	0.333	0.218	0.099	11.6214
	0.25	A-200-48-②	0.495	0.189	0.064	10.581
	0.25	A-200-48-③	0.353	0.163	0.052	10.3654
	0.25	A-200-72-①	0.387	0.161	0.043	10.8876
	0.25	A-200-72-②	0.349	0.168	0.053	10.9262
	0.25	A-200-72-③	0.451	0.168	0.019	14.1698
	0.25	A-400-24-①	0.39	0.132	0.021	9.951
	0.25	A-400-24-②	0.408	0.137	0.02	10.5234
	0.25	A-400-24-③	0.371	0.124	0.003	11.4538
	0.25	A-400-48-①	0.369	0.204	0.077	12.2502
	0.25	A-400-48-②	0.413	0.233	0.103	12.1444
	0.25	A-400-48-③	0.415	0.207	0.102	8.897
	0.25	A-400-72-①	0.376	0.177	0.062	10.6238
	0.25	A-400-72-②	0.325	0.192	0.064	12.872
	0.25	A-400-72-③	0.333	0.196	0.061	13.6854
S	0.25	S-5-24-①	0.429	0.124	0.014	9.3852
	0.25	S-5-24-②	0.43	0.131	0.011	10.664
	0.25	S-5-24-②	0.456	0.144	0.014	11.6628
	0.25	S-5-48-①	0.749	0.413	0.272	9.8002
	0.25	S-5-48-②	0.452	0.152	0.032	10.4176
	0.25	S-5-48-③	0.415	0.125	0.013	9.8
	0.25	S-5-72-①	0.407	0.123	0.011	9.8896
	0.25	S-5-72-②	0.395	0.119	0.015	8.992
	0.25	S-5-72-③	0.403	0.117	0.012	9.0314
	0.25	S-10-24-①	0.508	0.137	0.013	10.3064
	0.25	S-10-24-②	0.507	0.132	0.021	8.6406
	0.25	S-10-24-③	0.469	0.138	0.014	10.7432
	0.25	S-10-48-①	0.385	0.109	0.009	8.588
	0.25	S-10-48-③	0.418	0.114	0.007	9.1214
	0.25	S-10-48-③	0.394	0.117	0.016	8.6162
	0.25	S-10-72-①	0.473	0.129	0.018	9.0214
	0.25	S-10-72-②	0.442	0.131	0.026	8.5946
	0.25	S-10-72-③	0.463	0.128	0.017	9.1334
	0.25	S-15-24-①	0.393	0.129	0.017	10.0464
	0.25	S-15-24-②	0.422	0.131	0.016	10.1086
	0.25	S-15-24-②	0.413	0.131	0.017	10.0804
	0.25	S-15-48-①	0.514	0.262	0.12	12.5612
	0.25	S-15-48-②(①)	0.545	0.263	0.128	11.311
	0.25	S-15-48-③	0.53	0.273	0.126	13.027
	0.25	S-15-72-①	0.43	0.204	0.063	13.373
	0.25	S-15-72-①	0.476	0.201	0.066	12.0838
	0.25	S-15-72-③	0.422	0.193	0.063	12.0436
	0.25	S-20-24-①	0.555	0.273	0.125	12.876
	0.25	S-20-24-②	0.574	0.282	0.131	13.0502
	0.25	S-20-24-③	0.561	0.255	0.119	11.2608
	0.25	S-20-48-①	0.48	0.271	0.122	13.845
	0.25	S-20-48-②	0.435	0.261	0.126	12.543
	0.25	S-20-48-③	0.439	0.272	0.123	14.3042
	0.25	S-20-72-①	0.379	0.277	0.126	15.2342
	0.25	S-20-72-②	0.308	0.275	0.125	15.9004
	0.25	S-20-72-③	0.496	0.277	0.122	14.4398
CK	0.25	CK-24-①	1.497	0.463	0.223	14.1936
	0.25	CK-24-②	1.454	0.448	0.224	12.6112
	0.25	CK-24-③	1.429	0.343	0.109	14.1812
	0.25	CK-48-①	1.489	0.512	0.279	13.3802
	0.25	CK-48-②	1.504	0.501	0.262	13.9862
	0.25	CK-48-③	1.519	0.501	0.259	14.2052
	0.25	CK-72-①	1.259	0.501	0.279	14.5372
	0.25	CK-72-②	1.554	0.689	0.452	13.1682
	0.25	CK-72-③	1.516	0.516	0.277	13.8518
